# Supplementary material for: Novel Tripeptides as Tyrosinase Inhibitors: In Silico and In Vitro Approaches
Source: Int J Mol Sci. 2024 Dec 17;25(24):13509. doi: 10.3390/ijms252413509 (PMC11677486; doi:10.3390/ijms252413509)
Supplement: Supplementary file 1 [file ijms-25-13509-s001.zip]

Archive with 1 entries (1 files):
- ijms-3300850-supplementary.pdf
